# Supplementary material for: Glyphosate resistance as a potential driver for the dissemination of multidrug-resistant clinical strains
Source: Front Microbiol. 2026 Mar 24;17:1740431. doi: 10.3389/fmicb.2026.1740431 (PMC13054660; doi:10.3389/fmicb.2026.1740431)
Supplement: Supplementary file 1 [file Table_1.XLSX]

## Sheet: Table S1
Table S1. List of strains used in this study, their main characteristics and in which Figure(s) they are shown.
Strain	Origin	Isolation	Genus/species	H-MIC	AMR	WGS	Figure 2 (tree_campaigns)	Figure 3 (growth)	Figure 4 (tree_all)	Figure 5 EPSPS tree	Figure 5 phn tree	Figure 6 (mechanisms)
A1	environmental	first campaign PD, LB medium	Acinetobacter modestus	5	L						not detected
A3	environmental	first campaign PD, LB medium	Pseudomonas	20	M
A4	environmental	first campaign PD, LB medium	Pseudomonas	10	H
A6	environmental	first campaign PD, LB medium	Bacillus	5	L
A7	environmental	first campaign PD, LB medium	Pseudomonas	20	H
A8	environmental	first campaign PD, LB medium
B2	environmental	first campaign PD, LB medium	Enterobacter kobei	>80	L
B3I	environmental	first campaign PD, LB medium	Enterobacter	80	L
B3II	environmental	first campaign PD, LB medium	Exiguobacterium	5	L
B4	environmental	first campaign PD, LB medium	Bacillus	20	M
B5	environmental	first campaign PD, LB medium	Bacillus	20	H
B6	environmental	first campaign PD, LB medium	Enterobacter	80	M
B8	environmental	first campaign PD, LB medium	Bacillus	20	H
B9	environmental	first campaign PD, LB medium	Bacillus	20	L
B10	environmental	first campaign PD, LB medium	Enterobacter	80	L
C2	environmental	first campaign PD, LB medium	Bacillus	20	M
C3	environmental	first campaign PD, LB medium	Rossellomorea marisflavi	10	L						not detected
C9II	environmental	first campaign PD, LB medium	Pantoea agglomerans	80	L
C10	environmental	first campaign PD, LB medium	Scandinavium goeteborgense	40	L
D2	environmental	first campaign PD, LB medium	Bacillus	5	L
D3	environmental	first campaign PD, LB medium	Enterobacter	80	L
D4	environmental	first campaign PD, LB medium	Enterobacter	80	L
D5	environmental	first campaign PD, LB medium	Enterobacter soli	80	M
D6	environmental	first campaign PD, LB medium	Bacillus	5	L
D9	environmental	first campaign PD, LB medium	Enterobacter	80	L
E2	environmental	first campaign PD, LB medium	Lysinibacillus (+)	2.5	L
E4	environmental	first campaign PD, LB medium	Pseudomonas	20	H
E5	environmental	first campaign PD, LB medium	Bacillus	2.5	L
E6	environmental	first campaign PD, LB medium	Bacillus	20	H
E7	environmental	first campaign PD, LB medium	Pantoea	20	L
E9	environmental	first campaign PD, LB medium	Pseudomonas nitroreducens	5	L			G-MIC missing			not detected
E10	environmental	first campaign PD, LB medium	Bacillus	2.5	L			G-MIC missing
Li1LvA1	environmental	second campaign PD, EMB medium	Pseudomonas	20	H
Li1LvA2	environmental	second campaign PD, EMB medium	Acinetobacter	40	M						not detected
Li1LvA3	environmental	second campaign PD, EMB medium	Acinetobacter	20	M
Li1LvA4	environmental	second campaign PD, EMB medium	Acinetobacter	20	M
Li1LvB1	environmental	second campaign PD, EMB medium	Pseudomonas fluorescens	80	H						not detected
Li1LvB2	environmental	second campaign PD, EMB medium	Chryseobacterium	10	H
Li1LvB3	environmental	second campaign PD, EMB medium	Elizabethkingia	20	H
Li1LvB4	environmental	second campaign PD, EMB medium	Enterobacter	80	L
Li1LvB5	environmental	second campaign PD, EMB medium	Burkholderia	80	L
Li1LvB6	environmental	second campaign PD, EMB medium	Burkholderia	10	L
Li1LvC1	environmental	second campaign PD, EMB medium	Sphingobacterium	80	H
Li1LvC2	environmental	second campaign PD, EMB medium	Stenotrophomonas maltophila	80	M						not detected
Li1LvC3	environmental	second campaign PD, EMB medium	Stenotrophomonas	80	H
Li1LvC4	environmental	second campaign PD, EMB medium	Stenotrophomonas	20	L
Li1LvC5	environmental	second campaign PD, AMB medium
Li2B3	environmental	second campaign PD, EMB medium	Enterobacter soli	80	L
Li2LvA1	environmental	second campaign PD, EMB medium	Stenotrophomonas	40	H
Li2LvA3	environmental	second campaign PD, EMB medium	Stenotrophomonas	40	H
Li2LvA4	environmental	second campaign PD, EMB medium	Ochrobactrum	80	M
Li2LVB1	environmental	second campaign PD, EMB medium	Burkholderia	80	L
Li2LvC1	environmental	second campaign PD, EMB medium	Elizabethkingia	40	M
Li2LvC2	environmental	second campaign PD, EMB medium	Stenotrophomonas	20	H
Li2LvC3	environmental	second campaign PD, EMB medium	Stenotrophomonas	20	M
Li2LvC4	environmental	second campaign PD, EMB medium	Stenotrophomonas	40	M
Li2LvC5	environmental	second campaign PD, EMB medium	Stenotrophomonas	40	H
Li3LvA1	environmental	second campaign PD, EMB medium	Acinetobacter	20	L
Li3LvA2	environmental	second campaign PD, EMB medium	Pseudomonas fluorescens	40	M			G-MIC missing			not detected
Li3LvA3	environmental	second campaign PD, EMB medium	Stenotrophomonas	40	M
Li3LvA4	environmental	second campaign PD, EMB medium	Pseudomonas	40	M
Li3LvA5	environmental	second campaign PD, EMB medium	Chryseobacterium	20	H
Li3LvA6	environmental	second campaign PD, EMB medium	Pseudomonas	20	H
Li3LvB5	environmental	second campaign PD, EMB medium	Sphingobacterium	10
Li3LvC1	environmental	second campaign PD, EMB medium	Stenotrophomonas	40	H
Li3LvC2	environmental	second campaign PD, EMB medium	Stenotrophomonas	40	M
Li3LvC3	environmental	second campaign PD, EMB medium	Stenotrophomonas	20	H
Li3LvC4	environmental	second campaign PD, EMB medium	Comamonas	10	L
Li3LvC5	environmental	second campaign PD, EMB medium	Chryseobacterium	20	H
Li3LvC6	environmental	second campaign PD, EMB medium	Stenotrophomonas	20	M
He2Co2	environmental	Laboratory collection	Serratia marsescens	40	M
8436_AR905	animal	Laboratory collection	Staphylococcus aureus	40	L						not detected
8431_AR900	animal	Laboratory collection	Staphylococcus aureus	40	L						not detected
C7373	animal	Laboratory collection	Escherichia coli	80	L
Ac144	clinic	Laboratory collection	Acinetobacter baumannii	40	H						not detected
ATCC_22925	clinic	Laboratory collection	Escherichia coli	80	L
BA_SM_C105	clinic	Laboratory collection	Serratia marsescens	80	H
ER279	clinic	Laboratory collection	Serratia marsescens	80	H
HA10pKo	clinic	Laboratory collection	Klebsiella oxytoca	80	H
HA16Eho	clinic	Laboratory collection	Enterobacter hormaechei	80	H
HA25Ec	clinic	Laboratory collection	Escherichia coli	40	H
HA2pEho	clinic	Laboratory collection	Enterobacter hormaechei	80	H
HA31Kpn	clinic	Laboratory collection	Klebsiella pneumoniae	80	H
HA39pKp	clinic	Laboratory collection	Klebsiella pneumoniae	80	H
HA3pKpn	clinic	Laboratory collection	Klebsiella pneumoniae	80	H
HA40pKp	clinic	Laboratory collection	Klebsiella pneumoniae	80	H
HA49pKp	clinic	Laboratory collection	Klebsiella pneumoniae	80	H
HA4Ec	clinic	Laboratory collection	Escherichia coli	80	H
HA7pKpn	clinic	Laboratory collection	Klebsiella pneumoniae	80	H
HA8pKo	clinic	Laboratory collection	Klebsiella oxytoca	80	H
HU14	clinic	Laboratory collection	Staphylococcus aureus	80	H						not detected
HU78	clinic	Laboratory collection	Staphylococcus aureus	80	L						not detected
KpS26	clinic	Laboratory collection	Klebsiella pneumoniae	80	H
SM5_ST131	clinic	Laboratory collection	Escherichia coli	80	H
BvSMXt0-9	impacted soil	Laboratory collection	Klebsiella variicola	80	L
BvLvSMXt1-4	impacted soil	Laboratory collection	Enterobacter wuhouensis	80	L
BvLvSMXt1-8	impacted soil	Laboratory collection	Enterobacter wuhouensis	>80	L
BvSMXt1-9	impacted soil	Laboratory collection	Enterobacter ludwigii	80	L
BvSMXt1-10	impacted soil	Laboratory collection	Enterobacter wuhouensis	80	L
BvSMXt2-1	impacted soil	Laboratory collection	Priestia aryabhattai	10	M						not detected
BvSMXt3-2a	impacted soil	Laboratory collection	Serratia ureilytica	80	M
BvSMXt3-2b	impacted soil	Laboratory collection	Serratia ureilytica	80	L
BvSMXt3-4	impacted soil	Laboratory collection	Klebsiella grimontii	80	L
BvSMXt3-7	impacted soil	Laboratory collection	Klebsiella grimontii	80	L
BvSMXt3-8	impacted soil	Laboratory collection	Klebsiella grimontii	80	L
PD: Paraná Delta, H-MIC: Minimum Inhibitory Concentration to a glyhosate-based herbicide, AMR: antimicrobial resistance, WGS: whole genome sequencing, G-MIC: Minimum Inhibitory Concentration to pure glyphosate, EPSPS: 5-enolpyruvylshikimate-3-phosphate synthase

## Sheet: Table S2
Table S3: Susceptibility to antibiotics was tested by disk-diffusion. Results were interpreted according to the CLSI guidelines (2023). Strains were then categorised in low (L), medium (M) or high (H) If they were resistant to less than <3, =3 or >3 categories respectively, according to Magiorakos et al. (2012) criteria.
First Campaign Paraná Delta
	Ampicillin+sulbactam (AMS)		Aztreonam (AZT)		Cefalotin (CEF)		Ceftazidime+clavulanic acid (CAZ+CLV)		Ceftriaxone (CRO)		Chloramphenicol (CMP)		Ciprofloxacine (CIP)		Colistin (COL)		Erythromycin (ERY)		Fosfomycin (FOS)		Gentamicine (GEN)		Meropenem (MEM)		Tetracycline (TET)		TMP/SMX (TMS)		Vancomycin (VAN)*
Strain	diameter (mm)	phenotype	diameter (mm)	phenotype	diameter (mm)	phenotype	diameter (mm)	phenotype	diameter (mm)	phenotype	diameter (mm)	phenotype	diameter (mm)	phenotype	diameter (mm)	phenotype	diameter (mm)	phenotype	diameter (mm)	phenotype	diameter (mm)	phenotype	diameter (mm)	phenotype	diameter (mm)	phenotype	diameter (mm)	phenotype	diameter (mm)	phenotype
A1 Acinetobacter	30	S	14	R	30	S	30	S	30	S	26	S	30	S	10	S	30	S	10	R	26	S	33	S	22	S	30	S
A3 Pseudomonas	6	R	28	S	6	R	30	S	20	S	6	R	30	S	10	S	6	R	6	R	26	S	24	S	20	S	6	R
A4 Pseudomonas	6	R	28	S	6	R	30	S	20	S	6	R	30	S	10	S	6	R	6	R	28	S	20	S	6	R	6	R
A6 Bacillus	26	S	10	R	30	S	30	S	30	S	30	S	30	S	18	S	30	S	6	R	28	S	30	S	30	S	30	S	24	S
A7 Pseudomonas	6	R	6	R	6	R	30	S	20	S	6	R	30	S	20	S	6	R	6	R	28	S	24	S	20	S	6	R
B2 Enterobacter kobei	6	R	30	S	6	R	20	S	30	S	20	S	30	S	10	S	6	R	8	R	20	S	30	S	20	S	24	S
B3I Enterobacter	8	R	30	S	6	R	30	S	30	S	20	S	30	S	10	S	8	R	6	R	20	S	30	S	14	IR	26	S
B3II Exiguobacterium	30	S	20	S	30	S	30	S	30	S	24	S	30	S	20	S	30	S	30	S	24	S	30	S	30	S	24	S	8	R
B4 Bacillus	6	R	6	R	6	R	6	R	6	R	20	S	30	S			30	S	18	S	22	S	30	S	20	S	6	R	16	S
B5 Bacillus	10	R	6	R	6	R	6	R	6	R	30	S	>30	S	6	R	>30	S	16	S	25	S	>30	S	30	S	6	R	19	S
B6 Enterobacter	10	S	30	S	6	R	30	S	30	S	6	R	30	S	14	S	6	R	6	R	20	S	30	S	20	S	26	S
B8 Bacillus	14	S	6	R	14	R	6	R	6	R	28	S	30	S			30	S	14	S	26	S	12	S	26	S	10	R	18	S
B9 Bacillus	19	S	6	R	15	R	6	R	6	R	30	S	30	S	6	R	24	S	19	S	22	S	>30	S	>30	S	22	S	23	S
B10 Enterobacter	6	R	30	S	6	R	30	S	30	S	24	S	30	S	16	S	6	R	14	IR	20	S	30	S	20	S	24	S
C2 Bacillus	6	R	6	R	6	R	6	R	6	R	30	S	>30	S	6	R	>30	S	20	S	24	S	>30	S	>30	S	20	S	26
C3 B. thruringensis	30	S	6	R	30	S	30	S	30	S	30	S	30	S			30	S	8	R	24	S	30	S	30	S	30	S	26	S
C9II Pantoea agglomerans	30	S	30	S	30	S	30	S	30	S	30	S	30	S	30	S	30	S	6	R	30	S	30	S	30	S	30	S
C10 Scandinavium goeteborgense	20	S	30	S	14	R	30	S	30	S	26	S	30	S	14	S	6	R	10	R	30	S	30	S	24	S	30	S
D2 Bacillus	22	S	14	S	30	S	30	S	30	S	30	S	30	S			30	S	6	R	30	S	30	S	30	S	30	S	24	S
D3 Enterobacter	20	R	30	S	20	S	30	S	30	S	30	S	30	S	14	S	8	R	14	IR	22	S	30	S	24	S	28	S
D4 Enterobacter	10	R	30	S	18	S	16	R	30	S	24	S	30	S	12	S	10	R	10	R	20	S	30	S	22	S	30	S
D5 Enterobacter soli	22	S	30	S	12	R	20	S	30	S	16	IR	22	S	12	S	8	R	8	R	20	S	30	S	20	S	30	S
D6 Bacillus	30	S	10		30	S	14	R	30	S	30	S	30	S	12	S	30	S	6	R	30	S	30	S	30	S	30	S	24	S
D9 Enterobacter	10	R	30	S	6	R	30	S	30	S	20	S	30	S	14	S	6	R	10	R	22	S	30	S	20	S	24	S
E2 Lysinibacillus (+)									30	S	14						30	S	6	R	30	S	30	S	28	S	30	S	20	S
E4 Pseudomonas	6	R	10	R	6	R	20	S	30	S	6	R	18/30	S	14	S	6	R	6	R	30	S	30	S	20	S	6	R
E5 Bacillus	30	S	6	R	30	S	30	S	30	S	30	S	30	S	18	S	30	S	8	R	30	S	30	S	30	S	30	S	28	S
E6 Bacillus	6	R	6	R	10	R	6	R	6	R	30	S	30	S	6	R	20	S	20	S	30	S	20	S	30	S	6	R	20	S
E7 Pantoea	10	R	30	S	12	R	30	S	30	S	30	S	30	S	16	S	30	S	30	S	30	S	30	S	24	S	30	S
E9 Pseudomonas	30	S	30	S	30	S	30	S	30	S	30	S	30	S	18	S	30	S	6	R	30	S	30	S	20	S	30	S
E10 Bacillus	30	S	6	R	30	S	30	S	30	S	30	S	30	S	18	S	30	S	6	R	30	S	30	S	30	S	30	S	28	S
																													*only for gram positive
Second Campaign Paraná Delta
	ampicillin+sulbactam (AMS)		Aztreonam (AZT)		Cefalotin (CEF)		Ceftazidime+clavulanic Acid (CAZ+CLV)		Ceftriaxone (CRO)		Cloramphenicol (CMP)		Ciprofloxacina (CIP)		Colistin (COL)		Erythromycin ERY		Fosfomycin (FOS)		Gentamicine GEN		Meropenem (MEM)		Tetracicline (TET)		TMP/SMX (TMS)
Strain	diameter (mm)	phenotype	diameter (mm)	phenotype	diameter (mm)	phenotype	diameter (mm)	phenotype	diameter (mm)	phenotype	diameter (mm)	phenotype	diameter (mm)	phenotype	diameter (mm)	phenotype	diameter (mm)	phenotype	diameter (mm)	phenotype	diameter (mm)	phenotype	diameter (mm)	phenotype	diámetro (mm)		diameter (mm)	phenotype
Li1LvA1 Pseudomonas	6	R	10	R	6	R	30	S	16	R	10	R	30	S	16	S	6	R	14 RI	S	28	S	20	S	20	R	6	R
Li1LvA2 Acinetobacter	30	S	12	R	6	R	30	S	12	R	12	R	22	S	14	S	16 (RI)	S	16	S	20	S	30	S	20	S	20	S
Li1LvA3 Acinetobacter	30	S	10	R	6	R	30	S	14	IR	14	R	24	S	14	S	14	S	16	S	20	S	30	S	20	S	20	S
Li1LvA4 Acinetobacter	30	S	10	R	6	R	30	S	14	IR	20	R	24	S	16	S	10	S	20	R	30	S	20	S	20	S	20	S
Li2LvA1 Stenotrophomonas	6	R	6	S	6	R	30	S	6	R	20	S	30	S	18	S	6	R	16	S	30	S	6	R	20	S	6	R
Li2LvA3 Stenotrophomonas	6	R	6	R	6	R	30	S	6	R	20	S	30	S	18	S	6	R	20	S	30	S	6	R	20	S	6	R
Li2LvA4 Ochrobactrum	8	R	6	R	6	R	30	S	20	S	10	R	30	S	14	S	12	S	6	R	8	R	22	S	30	S	30	S
Li3LvA1 Acinetobacter	30	S	14	R	6	R	30	S	18	IR	12	R	20	S	14	S	14	S	20	S	20	S	22	S	16	S	20	S
Li3LvA2 Pseudomonas	6	R	6	R	6	R	30	S	16	R	14	R	30	S	18	S	6	R	30	S	30	S	30	S	24	S	6	R
Li3LvA3 Stenotrophomonas	30	S	6	R	6	R	30	S	6	R	16	S	20	S	18	S	6	R	20	S	20	S	6	R	14	R	30	S
Li3LvA4 Pseudomonas	6	R	12	S	6	R	30	S	12	R	14	S	30	S	18	S	6	R	30	S	30	S	30	S	22	R	6	R
Li3LvA5 Chryseobacterium	6	R	6	R	6	R	30	S	6	R	10	R	30	S	6	R	20	R	6	R	30	S	30	R	14	R	6	S
Li3LvA6 Pseudomonas	6	R	14	S	6	R	30	S	10	R	10	R	24	S	14	S	6	R	20	S	20	S	6	R	18		6	R
Li1LvB1 Pseudomonas	14	R	30	S	6	R	14	R	20	R	20	S	30	S	6	R	6	R	20	S	20	S	30	S	6	R	24	R
Li1LvB2 Chryseobacterium	6	R	6	R	6	R	26	S	12	R	10	R	18	S	6	R	20	R	6	R	30	S	6	R	14	R	28	S
Li1LvB3 Elizabethkingia	16	S	6	R	6	R	30	S	10	R	20	S	12	R	6	R	30	S	6	R	18	R	6	R	10	R	20	S
Li1LvB4 Enterobacter	6	R	20	S	6	R	30	S	20	S	20	S	20	S	14	S	6	R	6	R	20	S	26	S	20	S	20	S
Li1LvB5 Burkholderia	20	S	30	S	6	R	24	S	26	S	24	S	30	S	14	S	6	R	20	S	20	S	30	S	20	S	22	S
Li1LvB6 Burkholderia	30	S	6	R	30	S	20	S	20	S	30	S	20	S	6	R	30	S	6	R	20	S	30	S	30	S	30	S
Li2LVB1 Burkholderia	14	R	30	S	6	R	30	S	24	S	20	S	24	S	10	S	10	S	10	R	24	S	30	S	20	S	24	S
Li2LvB3 Enterobacter	6	R	24	S	6	R	20	S	26	S	22	S	30	S	10	S	6	R	20	S	20	S	30	S	18	S	30	S
Li3LvB5 Sphingobacterium	poor growth
Li1LvC1 Sphingobacterium	6	R	6	R	6	R	26	S	30	S	28	S	10	R	6	R	26	S	6	R	20	S	10	R	22	S	28	S
Li1LvC2 Stenotrophomonas	6	R	6	R	6	R	24	S	6	R	20	S	20	S	20	S	6	R	12	S	20	S	6	R	20	S	30	S
Li1LvC3 Stenotrophomonas	6	R	6	R	6	R	20	S	6	R	16 (I)	S	20	S	14	S	6	R	6	R	24	S	6	R	6	R	6	R
Li1LvC4 Stenotrophomonas	16	S	6	R	6	R	26	S	6	R	26	S	20	S	16	S	6	R	12	S	30	S	30	S	18	S	20	S
Li2LvC1 Elizabethkingia	6	R	30	S	6	R	20	S	6	R	24	S	30	S	16	S	6	R	16	S	20	S	6	R	20	S	20	S
Li2LvC2 Stenotrophomonas	6	R	30	S	6	R	6	R	10	R	28	S	20	S	18	S	6	R	14	S	16	S	6	R	22	S	6	R
Li2LvC3 Stenotrophomonas	6	R	30	S	6	R	30	S	20	S	30	S	30	S	20	S	6	R	20	S	22	S	6	R	24	S	30	S
Li2LvC4 Stenotrophomonas	6	R	6	R	6	R	8	R	6	R	12	S	30	S	18	S	6	R	7	R	20	S	6	R	16	S	30	S
Li2LvC5 Stenotrophomonas	6	R	6	R	6	R	12	R	6	R	18	S	30	S	14	S	6	R	6	R	22	S	6	R	10	R	20	S
Li3LvC1 Stenotrophomonas	6	R	6	R	6	R	30	S	6	R	16	S	30	S	16	S	6	R	14	S	20	S	6	R	12	R	30	S
Li3LvC2 Stenotrophomonas	6	R	6	R	6	R	30	S	6	R	22	S	30	S	18	S	6	R	17	S	26	S	6	R	22	S	28	S
Li3LvC3 Stenotrophomonas	6	R	6	R	6	R	22	S	6	R	18	S	30	S	18	S	6	R	14	S	20	S	6	R	12	R	30	S
Li3LvC4 Comamonas	20	S	10	R	6	R	30	S	30	S	20	S	30	S	20	S	18	S	6	R	10	R	24	S	18	S	26	S
Li3LvC5 Chryseobacterium	20	S	6	R	6	R	10	R	12	R	12	R	30	S	6	R	20	S	6	R	24	S	6	R	20	S	6	R
Li3LvC6 Stenotrophomonas	22	S	20	S	6	R	6	R	6	R	24	S	22	S	16	S	20	S	16	S	24	S	6	R	24	S	6	R
Laboratory collection – environmental
	ampicillin+sulbactam (AMS)		Aztreonam (AZT)		Cefalotin (CEF)		Ceftazidime+clavulanic acid (CAZ+CLV)		Ceftriaxone (CRO)		Cloramphenicol (CMP)		Ciprofloxacina (CIP)		Colistin (COL)		Erythromycin ERY		Fosfomycin (FOS)		Gentamicine GEN		Meropenem (MEM)		Tetracicline (TET)		TMP/SMX (TMS)
	diameter (mm)	phenotype	diameter (mm)	phenotype	diameter (mm)	phenotype	diameter (mm)	phenotype	diameter (mm)	phenotype	diameter (mm)	phenotype	diameter (mm)	phenotype	diameter (mm)	phenotype	diameter (mm)	phenotype	diameter (mm)	phenotype	diameter (mm)	phenotype	diameter (mm)	phenotype	diameter (mm)	phenotype	diameter (mm)	phenotype
He2Co2	0	R	>30	S	0	R	>30	S	>30	S	14	IR	>30	S	0	R	0	R	24	S	20	S	>30	S	0	R	25	S
Laboratory collection – animal
	ampicillin+sulbactam (AMS)		Aztreonam (AZT)		Cefalotin (CEF)		Ceftazidime+clavulanic acid (CAZ+CLV)		Ceftriaxone (CRO)		Cloramphenicol (CMP)		Ciprofloxacina (CIP)		Colistin (COL)		Erythromycin ERY		Fosfomycin (FOS)		Gentamicine GEN		Meropenem (MEM)		Tetracicline (TET)		TMP/SMX (TMS)		Vancomicin (VAN)
	diameter (mm)	phenotype	diameter (mm)	phenotype	diameter (mm)	phenotype	diameter (mm)	phenotype	diameter (mm)	phenotype	diameter (mm)	phenotype	diameter (mm)	phenotype	diameter (mm)	phenotype	diameter (mm)	phenotype	diameter (mm)	phenotype	diameter (mm)	phenotype	diameter (mm)	phenotype	diameter (mm)	phenotype	diameter (mm)	phenotype	diameter (mm)	phenotype
AR900	30	S	6	R	30	S	16	S	26	S	26	S	30	S			30	S	30	S	20	S	30	S	30	S	24	S	18
AR905	22	S	6	R	30	S	20	S	26	S	20	S	30	S			26	S	30	S	20	S	30	S	10	R	24	S	18
C7373	25	S	>30	S	25	S	>30	S	>30	S	22	S	>30	S	16	S			23	S	21	S	>30	S	>30	S	6	R	6	R
	ampicillin+sulbactam (AMS)		Aztreonam (AZT)		Cefalotin (CEF)		Ceftazidime+clavulanic acid (CAZ+CLV)		Ceftriaxone (CRO)		Chloramphenicol (CMP)		Ciprofloxacine (CIP)						Fosfomycin (FOS)		Gentamicine (GEN)		Meropenem (MEM)		Tigecycline (TGC)		TMP/SMX (TMS)
Strain	diameter (mm)	phenotype	diameter (mm)	phenotype	diameter (mm)	phenotype	diameter (mm)	phenotype	diameter (mm)	phenotype	diameter (mm)	phenotype	diameter (mm)	phenotype					diameter (mm)	phenotype	diameter (mm)	phenotype	diameter (mm)	phenotype	diameter (mm)	phenotype	diameter (mm)	phenotype
ATCC 22925 coli	14	S	30	S	20	S	30	S	30	S	12	S	30	S					30	S	20	S	30	S	14	S	18	S
T0-9 Klebsiella	12	R	20	S	6	R	28	S	30	S	26	S	30	S					6	R	20	S	30	S	20	S	24	S
T1-4 Enterobacter	14	R	30	S	6	R	28	S	30	S	24	S	30	S					6	R	20	S	30	S	20	S	28	S
T1-8 Enterobacter	14	S	30	S	6	R	28	S	20	S	24	S	30	S					6	R	20	S	26	S	20	S	20	S
T1-9 Enterobacter	6	R	30	S	6	R	28	S	26	S	28	S	30	S					6	R	20	S	28	S	22	S	28	S
T1-10 Enterobacter	14	R	28	S	6	R	20	S	20	S	30	S	22	S					8	R	20	S	30	S	20	S	26	S
T2-1 gram +	16	R	6	R	12	R	20	S	22	S	26	S	28	S					6	R	20	S	22	S	20	S	30	S
t3-2a Serratia	14	S	20	S	6	R	22	S	22	S	20	S	12	S					12	R	20	S	16	R	18	S	28	S
t3-2b Serratia	20	R	30	S	6	R	30	S	30	S	30	S	30	S					6	R	24	S	30	S	24	S	28	S
T3-4 Klebsiella	22	R	30	S	26	S	30	S	30	S	30	S	30	S					6	R	18	S	30	S	24	S	30	S
T3-7 Klebsiella	22	S	30	S	26	S	30	S	30	S	30	S	30	S					8	R	20	S	30	S	24	S	28	S
T3-8 Klebsiella	22	S	30	S	20	S	30	S	30	S	26	S	30	S					8	R	20	S	30	S	20	S	30	S
Laboratory collection – clinical
Strain	Species	ST	High risk clone	Resistance		Published	Link
A144	Acinetobacter baumanii	ICL1	yes	AMS, CAZ, CTX, GEN, TET, CIP, LEV, STX		Yes	https://www.frontiersin.org/journals/microbiology/articles/10.3389/fmicb.2020.00342/full
ATCC 25925	Escherichia coli	73	no	-		Yes	https://www.ncbi.nlm.nih.gov/datasets/genome/GCF_000401755.1/
HA4Ec	Escherichia coli	730	no	AM, AMC, CZ, CRO, CAZ, FEP, PTZ, IMI, MEM, ETP		Yes	https://www.sciencedirect.com/science/article/pii/S2213716522002454?via%3Dihub
HA25Ec	Escherichia coli	648	no	CAZ, CIP, CRO, ETP, FEP, IMP, MEM, MIN, SXT, PTZ		Yes	https://linkinghub.elsevier.com/retrieve/pii/S221371652300005X
SM5_ST131	Escherichia coli	131	yes	AMN, CAZ, CRO, FEP, AZT, TAZ, AMC, AMS, CIP, TMS, FOS		Yes	https://pubmed.ncbi.nlm.nih.gov/38741889/
BA_SM_C105	Serratia marcescens	-	-	ERY, AMS, CEF, COL		No	-
ER279	Serratia marcescens	-	-	AMK, GEN, AZT, CTX, FEP, ERY		No	-
HA16Eho	Enterobacter hormaechei	-	-	MER, FEP, MEM, IMP, CTX, CIP, SXT, TZP, NOR, CAZ, NFT		Yes	https://pubmed.ncbi.nlm.nih.gov/36049730/
HA2pEho	Enterobacter hormaechei	45	no	AMS, CRO, CAZ, FEP, IMP, MEM, ETP, CAZ/AVI, SXT, TAZ, CIP, NFT		Yes	https://pubmed.ncbi.nlm.nih.gov/36439236/
HA7pKpn	Klebsiella pneumoniae	18	no	AMS, CRO, CAZ, FEP, IMP, MEM, ETP, CAZ/AVI, SXT, TAZ		Yes	https://pubmed.ncbi.nlm.nih.gov/36439236/
HA31Kpn	Klebsiella pneumoniae	11	yes	GEN, AMK, SXT, CIP, MEM, CRO, IMI, PTZ		Yes	https://pubmed.ncbi.nlm.nih.gov/38267719/
HA39pKp	Klebsiella pneumoniae	11	yes	AMS, CAZ, CIP, CL, CRO, ETP, FEP, FM, IMI, MEM, PTZ, SXT		Yes	https://pmc.ncbi.nlm.nih.gov/articles/PMC11513509/
HA3pKpn	Klebsiella pneumoniae	258	yes	AM, AMC, CZ, CRO, CAZ, FEP, PTZ, IMI, MEM, ETP, GM, AK, CIP, SXT, FOS, FM		Yes	https://www.sciencedirect.com/science/article/pii/S2213716522002454?via%3Dihub
KpS26	Klebsiella pneumoniae	15	no	IMI, MEM, AZT, ETP, CDZ, CFX, CTX, CAZ, FEP, SXT, CMP, PTZ, TET, CIP, COL, STR		Yes	https://pubmed.ncbi.nlm.nih.gov/34896335/
HA40pKp	Klebsiella pneumoniae	11	yes	AM/AMC/CZ, AN, CAZ, CIP, CL, CRO, ETP, FEP, FM, IMI, MEM, MIN, PTZ		Yes	https://pmc.ncbi.nlm.nih.gov/articles/PMC11513509/
HA49pKp	Klebsiella pneumoniae	11	yes	AMS, CAZ, CIP, CL, CRO, ETP, FEP, FM, GM, IMI, MEM, PTZ, SXT		Yes	https://pmc.ncbi.nlm.nih.gov/articles/PMC11513509/
HA10pKo	Klebsiella oxytoca	2	no	AMS, CRO, CAZ, IMI, MEM, ETP, PTZ, GEN, CIP, TMS, TG, MIN		No	https://link.springer.com/article/10.1007/s00284-025-04424-6
HA8pKo	Klebsiella oxytoca	2	no	AMS, CRO, CAZ, IMI, MEM, ETP, PTZ, GEN, CIP, TMS, TIG, MIN		No	https://link.springer.com/article/10.1007/s00284-025-04424-6
HU14	Staphylococcus aureus	5	no	AMS, AZT, CAZ/CLV, CEF, CIP, CRO, ERY, MEM, GEN		Yes	https://link.springer.com/article/10.1007/s10096-012-1596-8
HU78	Staphylococcus aureus	8	yes	AZT		Yes	https://link.springer.com/article/10.1007/s10096-012-1596-8

## Sheet: Table S3
isolate_id	origin	antibiotic category	herbicide_MIC	RAM_group
E2	environmental		2.5	L
E5	environmental	2	2.5	L
E10	environmental	2	2.5	L
A1	environmental	2	5	L		Correlation
A6	environmental	1	5	L		Method	Correlation_Coefficient	P_Value
B3II	environmental	1	5	L		Pearson	-0.005	0.960969
D2	environmental	2	5	L		Spearman	0.003	0.977041
D6	environmental	1	5	L
E9	environmental	1	5	L
A4	environmental	6	10	H		origin	n	avg_herbicide_MIC	sd_herbicide_MIC	avg_antibiotic_category	sd_antibiotic_category	Median_herbicide_MIC	most_common_RAM
C3	environmental	2	10	L		clinical	20	76	12.3117	6	2.67542	80	H
Li1LvB2	environmental	8	10	H		environmental	71	37.8521	28.621	4.12857	2.10535	20	L
Li1LvB6	environmental	2	10	L		impacted soil	11	75.4545	22.5227	2	0.774597	80	L
Li3LvC4	environmental	3	10	L
A3	environmental	5	20	M
A7	environmental	6	20	H		Origin	Median	Q1	Q3	IQR
B4	environmental	5	20	M		clinical	80	80	80	0
B5	environmental	6	20	H		environmental	20	10	40	30
B8	environmental	6	20	H		impacted soil	80	80	80	0
B9	environmental	4	20	M
C2	environmental	5	20	M
E4	environmental	6	20	H
E6	environmental	6	20	H
E7	environmental	2	20	L
Li1LvA1	environmental	7	20	H
Li1LvA3	environmental	4	20	M
Li1LvA4	environmental	5	20	M
Li1LvB3	environmental	8	20	H
Li1LvC4	environmental	3	20	L
Li2LvC2	environmental	6	20	H
Li2LvC3	environmental	3	20	L
Li3LvA1	environmental	4	20	M
Li3LvA5	environmental	9	20	H
Li3LvA6	environmental	6	20	H
Li3LvC3	environmental	6	20	H
Li3LvC5	environmental	7	20	H
Li3LvC6	environmental	4	20	M
C10	environmental	2	40	L
Li1LvA2	environmental	4	40	M
Li2LvA1	environmental	6	40	H
Li2LvA3	environmental	6	40	H
Li2LvC1	environmental	4	40	M
Li2LvC4	environmental	5	40	M
Li2LvC5	environmental	7	40	H
Li3LvA2	environmental	6	40	M
Li3LvA3	environmental	5	40	M
Li3LvA4	environmental	5	40	M
Li3LvC1	environmental	6	40	H
Li3LvC2	environmental	5	40	M
He2Co2	environmental	4	40	M
AR900	environmental	2	40	L
AR905	environmental	1	40	L
B3I	environmental	4	80	M
B6	environmental	4	80	M
B10	environmental	3	80	L
C9II	environmental	1	80	L
D3	environmental	1	80	L
D4	environmental	2	80	L
D5	environmental	3	80	L
D9	environmental	3	80	L
Li1LvB1	environmental	7	80	H
Li1LvB4	environmental	2	80	L
Li1LvB5	environmental	1	80	L
Li1LvC1	environmental	6	80	H
Li1LvC2	environmental	5	80	M
Li1LvC3	environmental	8	80	H
Li2LvA4	environmental	5	80	M
Li2LVB1	environmental	2	80	L
Li2LVB3	environmental	3	80	L
C7373	environmental	2	80	L
B2	environmental	3	100	L
Ac144	clinical	5	40	H
ATCC 25922	clinical	0	80	L
BA_SM_C105	clinical	4	80	H
ER279	clinical	3	80	M
HA10pKo	clinical	8	80	H
HA39pKp	clinical	8	80	H
HA3pKpn	clinical	10	80	H
HA40pKp	clinical	9	80	H
HA49pKp	clinical	8	80	H
HA4Ec	clinical	5	80	H
HA8pKo	clinical	8	80	H
HU14	clinical	6	80	H
HU78	clinical	1	80	H
HA7pKpn	clinical	6	80	H
KpS26	clinical	10	80	H
HA31Kpn	clinical	5	80	H
HA16Eho	clinical	6	80	H
HA2pEho	clinical	7	80	H
SM5_ST131	clinical	5	80	H
HA25Ec	clinical	6	40	H
BvSMXt0-9	impacted soil	2	80	L
BvLvSMXt1-4	impacted soil	2	80	L
BvLvSMXt1-8	impacted soil	2	100	L
BvSMXt1-9	impacted soil	3	80	L
BvSMXt1-10	impacted soil	2	80	L
BvSMXt2-1	impacted soil	3	10	M
BvSMXt3-2a	impacted soil	3	80	M
BvSMXt3-2b	impacted soil	2	80	L
BvSMXt3-4	impacted soil	1	80	L
BvSMXt3-7	impacted soil	1	80	L
BvSMXt3-8	impacted soil	1	80	L

## Sheet: Table S4
Table S6. Plasmids found in environmental Paraná Delta strains sequenced in this work.
Strain	Species	Incompatibility group	assembly length (bp)	Resistance and HGT	NCBI hit with highest coverage
B2	Enterobacter kobei	IncFIB	113038	fosK, tetA. Phenotype resistant to fosfomycin but not to tetracycline. Transposons. Diverse hosts within Enterobacterales.	CP059418.1 (21%, ID 86.30%))
Li2LvB3	Enterobacter soli	IncFII	86882	qacA. Exclusive to Enterobacter spp.	CP091498.1 (63%, ID 95.25%)
C9II	Pantoea agglomerans	LPP-1	286634 +335742 =622376	acrBE, bleomycin resistance. Exclusive to Pantoea spp.	CP134734.1 (87%, ID 98.39 %))
